# Supplementary material for: Multiple factors driving the acquisition efficiency of apple proliferation phytoplasma in Cacopsylla melanoneura
Source: J Pest Sci (2004). 2023 Oct 6;97(3):1299–314. doi: 10.1007/s10340-023-01699-1 (PMC11344730; doi:10.1007/s10340-023-01699-1)
Supplement: Supplementary file 3 — Supplementary file3 (XLSX 11 KB) [file 10340_2023_1699_MOESM3_ESM.xlsx]

## Sheet: Sheet1
Table S1: Geographical coordinates of all sampling locations of Cacopsylla melanoneura in Northern Italy (NW, Northwest; NE, Northeast).
Region	Insect population	Location	Geographical coordinates
Valle d’Aosta (NW)	AO1	Aosta, Valle d’Aosta	45°44'59.8"N 7°18'59.2"E
	AO2	Saint-Pierre, Valle d’Aosta	45°42'38.4"N 7°13'03.3"E
Trentino - Alto Adige (NE)	BR	Brixen, Alto Adige	46°43'24.9"N 11°39'45.2"E
	BZ	Bozen, Alto Adige	46°31'33.0"N 11°21'20.1"E
	ET	Barbian, Eisacktal, Alto Adige	46°35'15.7"N 11°30'44.2"E
	M	Dorf Tirol, Meran, Alto Adige	46°41'38.9"N 11°09'36.5"E
	TN	San Michele all’Adige, Trentino	46°11'25.0"N 11°08'06.5"E
	V1	Schluderns, Vinschgau, Alto Adige	46°40'25.0"N 10°34'18.3"E
	V2	Malles, Vinschgau, Alto Adige	46°41'25.3"N 10°32'01.7"E
