# Supplementary material for: Multiple factors driving the acquisition efficiency of apple proliferation phytoplasma in Cacopsylla melanoneura
Source: J Pest Sci (2004). 2023 Oct 6;97(3):1299–314. doi: 10.1007/s10340-023-01699-1 (PMC11344730; doi:10.1007/s10340-023-01699-1)
Supplement: Supplementary file 4 — Supplementary file4 (XLSX 13 KB) [file 10340_2023_1699_MOESM4_ESM.xlsx]

## Sheet: Sheet1
Table S2: Infection rate of Cacopsylla melanoneura newly emerged adults derived from the single mating couples (families) reared on apple trees infected with ‘Candidatus Phytoplasma mali’ subtype AT1-AO from the region of Valle d’Aosta (Northwest Italy, NW). We report the phytoplasma concentration expressed as phytoplasma copies per 100 mg of plant material. The concentration was measured in the …
Insect family	Tree	Phytoplasmacopies per 100 mg roots	Phytoplasma copies per 100 mg leaves	Insect population	Insect haplotype	Infected insects (nq)	Tested insects	Infection rate (%)	Phytoplasma copies per insect ± SE
Cmel-1	3	2390000	1130000	AO1	gt01	10 (3)	10	100	5.84E+04 ± 2.92E+04
Cmel-2	6	3980000	13600	AO1	gt01	0	10	0	0
Cmel-3	7	568	4190	AO1	gt01	3 (2)	9	33.33	2.86E+03 ± 2.65E+03
Cmel-4	8	710000	3850	AO1	gt01	1 (1)	10	10	nq
Cmel-5	10	6600	755000	AO1	gt01	1 (1)	10	10	nq
Cmel-14	1	908000	635000	AO2	gt01	9 (2)	10	90	1.32E+05 ± 3.57E+04
Cmel-15	3	2390000	1130000	AO2	gt01	9 (5)	10	90	3.35E+04 ± 1.34E+04
Cmel-16	6	3980000	13600	AO2	gt14	1 (1)	10	10	nq
Cmel-17	7	568	4190	AO2	gt01	2	10	20	1.23E+04 ± 9.18E+03
Cmel-18	10	6600	755000	AO2	gt01	1 (1)	10	10	nq
Cmel-26	4	583000	1160	BR	gt01	3 (3)	10	30	nq
Cmel-27	8	710000	3850	BR	gt01	4 (4)	10	40	nq
Cmel-28	10	6600	755000	BR	gt15	1 (1)	10	10	nq
Cmel-29	13	748000	0	BR	gt01	1 (1)	10	10	nq
Cmel-37	5	4050000	1640000	BZ	gt01	2 (2)	10	20	nq
Cmel-38	8	710000	3850	BZ	gt20	1 (1)	10	10	nq
Cmel-39	10	6600	755000	BZ	gt20	2 (2)	7	28.57	nq
Cmel-40	12	3030000	404	BZ	gt09	9 (2)	10	90	5.25E+04 ± 1.91E+04
Cmel-41	13	748000	0	BZ	gt09	0	10	0	0
Cmel-48	2	535000	107000	ET	gt01	2 (2)	10	20	nq
Cmel-49	3	2390000	1130000	ET	gt09	0	10	0	0
Cmel-50	6	3980000	13600	ET	gt01	0	10	0	0
Cmel-51	7	568	4190	ET	gt01	10	10	100	3.82E+07 ± 1.11E+07
Cmel-52	10	6600	755000	ET	gt01	0	10	0	0
Cmel-61	1	908000	635000	M	gt01	8 (2)	10	80	1.44E+06 ± 7.52E+05
Cmel-62	4	583000	1160	M	gt01	3 (3)	10	30	nq
Cmel-63	10	6600	755000	M	gt20	1 (1)	10	10	nq
Cmel-70	1	908000	635000	TN	gt01	5 (3)	8	62.5	1.68E+04 ± 9.70E+03
Cmel-71	2	535000	107000	TN	gt01	0	10	0	0
Cmel-72	3	2390000	1130000	TN	gt01	5 (5)	10	50	nq
Cmel-73	6	3980000	13600	TN	gt02	0	9	0	0
Cmel-74	7	568	4190	TN	gt01	0	10	0	0
Cmel-75	10	6600	755000	TN	gt01	0	10	0	0
Cmel-84	1	908000	635000	V1	gt01	8 (1)	10	80	2.26E+06 ± 1.28E+06
Cmel-85	6	3980000	13600	V1	gt01	9 (2)	10	90	1.43E+05 ± 4.29E+04
Cmel-86	7	568	4190	V1	gt08	8 (4)	10	80	8.48E+05 ± 5.90E+05
Cmel-87	9	1710000	1410000	V1	gt01	10 (2)	10	100	4.13E+06 ± 3.70E+06
Cmel-88	11	Unquantifiable	4380000	V1	gt01	10	10	100	1.12E+06 ± 5.90E+05
