# Supplementary material for: Multiple factors driving the acquisition efficiency of apple proliferation phytoplasma in Cacopsylla melanoneura
Source: J Pest Sci (2004). 2023 Oct 6;97(3):1299–314. doi: 10.1007/s10340-023-01699-1 (PMC11344730; doi:10.1007/s10340-023-01699-1)
Supplement: Supplementary file 5 — Supplementary file5 (XLSX 13 KB) [file 10340_2023_1699_MOESM5_ESM.xlsx]

## Sheet: Sheet1
Table S3: Infection rate of Cacopsylla melanoneura newly emerged adults derived from the single mating couples (families) reared on apple trees infected with ‘Candidatus Phytoplasma mali’ subtype AT1 from the region of Trentino - Alto Adige (Northeast Italy, NE). We report the phytoplasma concentration expressed as phytoplasma copies per 100 mg of plant material. The concentration was measured in…
Insect family	Tree	Phytoplasmacopies per 100 mg roots	Phytoplasma copies per 100 mg leaves	Insect population	Insect haplotype	Infected insects (nq)	Tested insects	Infection rate (%)	Phytoplasma copies per insect ± SE
Cmel-6	18	24900000	1810	AO1	gt01	1 (1)	10	10	nq
Cmel-7	22	3780000	0	AO1	gt01	0	10	0	-
Cmel-8	24	25800000	0	AO1	gt01	0	10	0	-
Cmel-9	26	9100000	0	AO1	gt01	0	10	0	-
Cmel-19	15	13700000	1180	AO2	gt09	0	10	0	-
Cmel-20	16	9700000	7090	AO2	gt16	0	10	0	-
Cmel-21	17	25000000	7320	AO2	gt01	0	10	0	-
Cmel-23	23	20000000	0	AO2	gt01	0	10	0	-
Cmel-30	16	9700000	7090	BR	gt09	0	10	0	-
Cmel-31	18	24900000	1810	BR	gt01	1 (1)	10	10	nq
Cmel-32	23	20000000	0	BR	gt01	1 (1)	10	10	nq
Cmel-33	27	15700000	0	BR	gt01	1 (1)	10	10	nq
Cmel-42	15	13700000	1180	BZ	gt01	0	10	0	-
Cmel-43	25	4730000	0	BZ	gt01	0	10	0	-
Cmel-53	15	13700000	1180	ET	gt01	10	10	100	1.29E+07 ± 3.51E+06
Cmel-54	19	9980000	Unquantifiable	ET	gt01	0	10	0	-
Cmel-55	21	3930000	0	ET	gt01	0	10	0	-
Cmel-56	24	25800000	0	ET	gt01	0	10	0	-
Cmel-64	14	3530000	682000	M	gt01	10	10	100	9.99E+05 ± 3.06E+05
Cmel-65	20	7550000	Unquantifiable	M	gt09	0	10	0	-
Cmel-66	27	15700000	0	M	gt01	0	10	0	-
Cmel-76	17	25000000	7320	TN	gt10	0	10	0	-
Cmel-77	18	24900000	1810	TN	gt01	0	10	0	-
Cmel-78	23	20000000	0	TN	gt01	0	10	0	-
Cmel-79	26	9100000	0	TN	gt01	0	10	0	-
Cmel-89	14	3530000	682000	V1	gt01	1 (1)	10	10	nq
Cmel-90	15	13700000	1180	V1	gt01	0	10	0	-
Cmel-91	21	3930000	0	V1	gt01	0	10	0	-
