# Supplementary material for: Multiple factors driving the acquisition efficiency of apple proliferation phytoplasma in Cacopsylla melanoneura
Source: J Pest Sci (2004). 2023 Oct 6;97(3):1299–314. doi: 10.1007/s10340-023-01699-1 (PMC11344730; doi:10.1007/s10340-023-01699-1)
Supplement: Supplementary file 6 — Supplementary file6 (XLSX 13 KB) [file 10340_2023_1699_MOESM6_ESM.xlsx]

## Sheet: Sheet1
Table S4: Infection rate of Cacopsylla melanoneura newly emerged adults derived from the single mating couples (families) reared on apple trees infected with ‘Candidatus Phytoplasma mali’ subtype AT2 from the region of Trentino - Alto Adige (Northeast Italy, NE,). We report the phytoplasma concentration expressed as phytoplasma copies per 100 mg of plant material. The concentration was measured i…
Insect family	Tree	Phytoplasmacopies per 100 mg roots	Phytoplasma copies per 100 mg leaves	Insect population	Insect haplotype	Infected insects (nq)	Tested insects	Infection rate (%)	Phytoplasma copies per insect ± SE
Cmel-10	28	14400	18700	AO1	gt19	1 (1)	10	10	nq
Cmel-11	31	38500000	379	AO1	gt01	0	10	0	nq
Cmel-12	34	56000000	0	AO1	gt01	0	10	0	-
Cmel-13	37	31000000	0	AO1	gt01	0	10	0	-
Cmel-22	28	14400	18700	AO2	gt01	10 (2)	10	100	5.93E+03 ± 1.04E+03
Cmel-24	31	38500000	379	AO2	gt01	0	10	0	-
Cmel-25	32	17000000	14300	AO2	gt10	0	10	0	-
Cmel-34	34	56000000	0	BR	gt01	0	10	0	-
Cmel-35	36	30500000	0	BR	gt18	0	10	0	-
Cmel-36	37	31000000	0	BR	gt01	0	10	0	-
Cmel-44	29	1720	3240	BZ	gt01	2 (2)	10	20	nq
Cmel-45	32	17000000	14300	BZ	gt01	0	10	0	-
Cmel-46	33	13600000	702	BZ	gt12	0	10	0	-
Cmel-47	40	26300000	0	BZ	gt13	0	10	0	-
Cmel-57	28	14400	18700	ET	gt01	10 (2)	10	100	1.30E+04 ± 2.92E+03
Cmel-58	29	1720	3240	ET	gt20	2 (2)	10	20	nq
Cmel-59	30	670	11500	ET	gt17	4 (2)	10	40	4.95E+02 ± 3.03E+02
Cmel-60	35	32000000	0	ET	gt01	0	10	0	-
Cmel-67	31	38500000	379	M	gt01	0	10	0	-
Cmel-68	38	15700000	0	M	gt01	0	10	0	-
Cmel-69	40	26300000	0	M	gt01	0	10	0	-
Cmel-80	28	14400	18700	TN	gt09	2 (1)	10	20	6.26E+01 ± 5.90E+01
Cmel-81	30	670	11500	TN	gt01	3 (3)	10	30	-
Cmel-82	35	32000000	0	TN	gt01	0	10	0	-
Cmel-83	37	31000000	0	TN	gt01	0	10	0	-
Cmel-92	31	38500000	379	V1	gt01	0	10	0	-
Cmel-93	32	17000000	14300	V1	gt01	0	9	0	-
Cmel-94	39	22500000	0	V1	gt01	0	10	0	-
Cmel-95	40	26300000	0	V1	gt01	0	10	0	-
