# Supplementary material for: Multiple factors driving the acquisition efficiency of apple proliferation phytoplasma in Cacopsylla melanoneura
Source: J Pest Sci (2004). 2023 Oct 6;97(3):1299–314. doi: 10.1007/s10340-023-01699-1 (PMC11344730; doi:10.1007/s10340-023-01699-1)
Supplement: Supplementary file 7 — Supplementary file7 (XLSX 11 KB) [file 10340_2023_1699_MOESM7_ESM.xlsx]

## Sheet: Sheet1
Table S5: Single nucleotide polymorphisms (SNP) found in the new Cacopsylla melanoneura genotypes based on the cytochrome oxidase subunit I (COI). The genotypes identified by Oettl and Schlink (2015) were used as references for the identification of SNPs after the alignment with MUSCLE (Edgar, 2004). Each SNP was confirmed in the chromatogram and was present in both individuals.
	Position		SNP
New haplotype (accession number)	New	Ref	New	Ref (gt01, KM206163.1)
gt12 (OQ304120)	57	93	C	T
gt13 (OQ304121)	277	313	T	C
gt14 (OQ304122)	463	499	G	A
gt15 (OQ304123)	502	538	C	T
gt16 (OQ304124)	523	559	G	A
gt17 (OQ304125)	529	565	T	C
gt18 (OQ304126)	718	754	G	A
	New	Ref	New	Ref (gt09, KM206167.1)
gt19 (OQ304127)	474	514	A	G
	New	Ref	New	Ref (gt07, KM206171.1)
gt20 (OQ304128)	655	691	A	G
